# Supplementary material for: XPR1: a regulator of cellular phosphate homeostasis rather than a Pi exporter
Source: Pflugers Arch. 2024 Mar 20;476(5):861–9. doi: 10.1007/s00424-024-02941-0 (PMC11033234; doi:10.1007/s00424-024-02941-0)
Supplement: Supplementary file 1 — Supplementary file1 (XLSX 15 KB) [file 424_2024_2941_MOESM1_ESM.xlsx]

## Sheet: XPR1_Fragments
Xenopus XPR1 and XPR1-fragments
XPR1-F		19	GTC CCC GCA ATC TAC CTG T	57.9
XPR1-R		21	CGT GCA ACA AGC CAA CCT AAT	56.3
T7-XPR1		55	AGC CAC TAA TAC GAC TCA CTA TAG GGC TCC GCT GCC ACC CTG AGG ATG AAG TTC A	71.1
XPR1-pA		38	TTT TTT TTT TTT TTT TTT TTT TTC ATG TGT TCG CTT CA	57.1
NaPi-SPXshort-F		40	CCA GCA AAG CAA CAC ATC TGA GTG GGG ACA GAC AAA AAG C	67.2842
NaPi-SPXshort-R		40	GCT TTT TGT CTG TCC CCA CTC AGA TGT GTT GCT TTG CTG G	67.2842
NaPi-short-SPXshort-F		42	GAA AAC TGA AGA TGA GAA TAT GAG TGG GGA CAG ACA AAA AGC	63.1323
NaPi-short-SPXshort-R		42	GCT TTT TGT CTG TCC CCA CTC ATA TTC TCA TCT TCA GTT TTC	63.1323
NaPi-short-XPR1-F		43	GAA AAC TGA AGA TGA GAA TAT GAA GTT CAC AGA GCA TTT ATC G	60.9278
NaPi-short-XPR1-R		43	CGA TAA ATG CTC TGT GAA CTT CAT ATT CTC ATC TTC AGT TTT C	60.9278
T7-SPX205-F		58	CAC TAA TAC GAC TCA CTA TAG GGC TCC GCT GCC ACC ATG AGT GGG GAC AGA CAA AAA G	70.1077
T7-SPX177-F		57	CAC TAA TAC GAC TCA CTA TAG GGC TCC GCT GCC ACC ATG CTG GAG ACA AGT CGT GGT	71.4089
625-STOP-pA		39	TTT TTT TTT TTT TTT TCA CAC AGC ACG GAA TTC ACC ACA	61.7981
T7-625-end		60	AGC CAC TAA TAC GAC TCA CTA TAG GGC TCC GCT GCC ACC ATG CGA GAC ATT TCT GTT GCA	71.731
205-STOP-pA		41	TTT TTT TTT TTT TTT TCA TTC TAA CTC ATT GGT TAC AAC AG	57.4569
Intracellular XPR1 modulaters
KIDINS220-F		26	GGA GGA AGG CGA TTC CGT TGT TGG TA	62.4658
KIDINS220-R		25	TGG GCT TCT GAT TCT CCG CTT AAA G	58.9699
midKIDINS-F		24	CCA GAC CAG GCT TGT GGT AAT CAT	58.995
midKIDINS-R		24	CCG TGT CTA GCA TAT GCA GAA CTT	56.9163
KIDINS220-pA		43	TTT TTT TTT TTT TTT TTT CCG CTT AAA GGA TAC TCT CTC TTT C	59.2108
T7-KIDINS		60	AGC CAC TAA TAC GAC TCA CTA TAG GGC TCC GCT GCC ACC ATG GCT AAT GCT TTT TGC CGA	71.9
Kirrel-For		20	GAG ATC CAG CCG GAG AGA CA	58.4
T7-Kirrel		42	AGC CAC TAA TAC GAC TCA CTA TAG GGC TCC GCT GCC ACC ATG	69.2
Kirrel-Rev		21	TGC TAT TCC CCT TTA TGC CCA	56.3
Kirrel_pA		40	TTT TTT TTT TTT TTT TTT TTT TGA CAT GTG TCT GCA TTC G	58.5
Myorg-For		20	TAA GGG GGC AAC CAG CAA TC	57.8
T7-Myorg		57	AGC CAC TAA TAC GAC TCA CTA TAG GGC TCC GCT GCC ACC ATG TAT ACA TTC CTA CCA	69.6
Myorg-Rev		22	TGC ATG AGA TCC AGG TGA TAC G	56.6
Myorg-pA		39	TTT TTT TTT TTT TTT TTT TTT TAG TGT TGA CTT TTT CTT	55.2
IP6K1-F1		20	ATG CGC TAT GAT GAC CAC AC	55.4
IP6K1-F2		21	GTC TGT TTT GAA GGC GAC AGC	56.9
IP6K1-R1		20	AAT GGC TAA GCA GGA CCA GG	57.3
IP6K1-R2		21	GCT GTC GCC TTC AAA ACA GAC	56.9
T7-IP6K1		58	AGC CAC TAA TAC GAC TCA CTA TAG GGC TCC GCT GCC ACC ATG TGT GTT TGT CAA ACC A	71.1
IP6K1-pA		35	TTT TTT TTT TTT TTT TTT TTT TAT TGG CTC TCA TC	53.9
IP6K2-F1		21	AAT GGG GAC CAA GAC AAC CTG	57.4
IP6K2-F2		20	AGG AAA GAC TTC GGC AGC AC	57.8
IP6K2-R		20	GTG CTG CCG AAG TCT TTC CT	57.8
T7-IP6K2		57	AGC CAC TAA TAC GAC TCA CTA TAG GGC TCC GCT GCC ACC ATG AGC CCT GCC TTC GGA	73.5
IP6K2-pA		36	TTT TTT TTT TTT TTT TTT TTT CAT CTC TTA TTT CTT	52.4
SLC20A1-F		24	TCT TGA GCC AAA ACT AAA CAT GGA	54.8
SLC20A1-R		17	ATT GTG TGC AGC GAT TG	51
T7-SLC20A1		58	AGC CAC TAA TAC GAC TCA CTA TAG GGC TCC GCT GCC ACC ATG GAA TCA ACA ACG GCT T	71.6
SLC20A1-pA		41	TTT TTT TTT TTT TTT TTT TTT TCG CCA TCC TGA AGG TGT AA	59.9
SLC20A2-F		21	CAT ATT TGT CCC TCG AGC CCA	56.9
SLC20A2-R		20	GCT GTA GCG CTA GGT GCT TT	57.8
T7-SLC20A2		47	AGC CAC TAA TAC GAC TCA CTA TAG GGC TCC GCT GCC ACC ATG GTT CT	70.3
SLC20A2-pA		42	TTT TTT TTT TTT TTT TTT TTT TTT AAC ATA TGG AAG AAT GCC	56.7
Xl-Ppip5k2-pA		41	TTT TTT TTT TTT TTT TTT TTT TAA TCA TCT TGT GCC TGA TG	57.3239
Xl-Ppip5k2-F		22	CCT GCT GCG ATT TGC TGC TGA A	60.856
Xl-Ppip5k2-R		22	GTT TGG TTG GGC ACA GTG GTC T	60.2377
PPIPK2 For		20	CTGAGCACCTGCTGCGATTT	58.3
PPIPK2 Rev		24	TTGGCATGTATTTGCATCTCTTGA	57.2
T7 primer		25	AGC CAC TAA TAC GAC TCA CTA TAG G	55.3
Efflux candidates
XL-SLC37A3-F		22	CGA GCT CCC AGT CAT GGA CTT C	59.5
XL-SLC37A3-R		25	GGT TCG ATT GGT CAG TTT AAA TGT C	54.5
T7- SLC37A3		41	AGC CAC TAA TAC GAC TCA CTA TAG GGC CAG TCA TGG ACT TC	65.9
SLC37A3-pA		36	TTT TTT TTT TTT TTT TTT AAA TGT CCC GGC GAG TCA	59.4
XL-SLC37A4-F		25	GTC TCC AAG CTG GTG CAA GGC AAG A	63.4
XL-SLC37A4-R		25	GGT GTC TGG AAA TGT GGA TGG TTC A	59.2
T7- SLC37A4		43	AGC CAC TAA TAC GAC TCA CTA TAG GGT GCA AGG CAA GAT GGC A	68
SLC37A4-pA		35	TTT TTT TTT TTT TTT TTT CAG TCC CAT CAA TTC AG	55.9
29A3-F		24	CCG GTC TCT GAA TGT ATG TGA CGT	58.4622
29A3-R		25	CTA GGA ATG GCT GAC TGT TGA AAG T	56.9169
T7_29A3-F		59	AGC CAC TAA TAC GAC TCA CTA TAG GGC TCC GCT GCC ACC ATG TCT GAG GAC TCT TTG CA	71.5791
29A3_pA		39	TTT TTT TTT TTT TTT TTT GAA AGT CTA AAT TAA CTG AGC	55.4805
26A1-F		28	CAC TAA GTT GCA ATG AAA AAC GCA GTC A	58.4032
26A1-R		25	TCA GAA TGC TTT TGA AAG CCT GTG A	57.3498
T7_26A1-F		60	AGC CAC TAA TAC GAC TCA CTA TAG GGC TCC GCT GCC ACC ATG AAA AAC GCA GTC AAC ATG	70.7387
26A1_pA		36	TTT TTT TTT TTT TTT TTT ATC ATC ATT TAC ACA GTG	53.6523
Tagged constructs
mCherry -flNaPi-R		27	TTG TCT TGG AGC CAT CTT GTA CAG CTC	60.4
mCherry -flNaPi-F		26	GAC GAG CTG TAC AAG ATG GCT CCA AG	61
GFP-xlXPR1-R		27	CTC TGT GAA CTT CAT CTT GTA CAG CTC	51.7
GFP-xlXPR1-F		26	GAC GAG CTG TAC AAG ATG AAG TTC AC	57.4
xlXPR1-GFP-R		27	GCC CTT GCT CAC CAT TGT GTT CGC TTC	63.9
xlXPR1-GFP-F		26	GAT GAA GCG AAC ACA ATG GTG AGC AA	59.9
Xenopus rBAT
XenrBAT-F		23	CAG TGG ATC CCT CAT TAG TCA TG	54.8527
XenrBAT-R		25	CTG CAT ATG GCA CTA AAG AAT TCA G	54.2552
T7-XenrBAT		45	AGC CAC TAA TAC GAC TCA CTA TAG GGC ATG GAG GAA GAG CCC AAC	68.1668
XenrBAT-pA		42	TTT TTT TTT TTT TTT TTT GAA TTC AGC AGC TGT TAT AAA GCA	59.0372
